# Supplementary material for: Genome-wide Characterization of the MBF1 Gene Family and Its Expression Pattern in Different Tissues and Under Stresses in Medicago truncatula and Medicago sativa
Source: Int J Mol Sci. 2025 Jan 8;26(2):455. doi: 10.3390/ijms26020455 (PMC11764565; doi:10.3390/ijms26020455)
Supplement: Supplementary file 1 [file ijms-26-00455-s001.zip › Table-S1.xlsx]

## Sheet: Mt. truncatula and M. sativa
Table S1 List of primers used in this research
Gene	Forward primer/ Reverse primer（5’-3’）
MtActin	GCTGACCGTATGAG CAAGGA
	TGCCAAGATAGAC CCACCAA
MtMBF1a.1	GAAGAAACATAATGCTGCGACAAAC
	CCGACTCATACTCCTGGATAACTTG
MtMBF1a.2	AGGCTGGACGAGGATACTGAG
	ATTATCTGCTGGTTTGGAATGGC
MtMBF1b	AGAAGGCTATCAACAAGTTACGAATG
	ACGATGGCAACATGAGGAAGG
MtMBF1c	AGCACAAGACCTCCGTAACC
	CATACTCCTGAACAACCTGAACC
MsActin	CAAAAGATGGCAGATGCTGAGGAT
	CATGACACCAGTATGACGAGGTCG
MsMBF1a	AACCAGTCGTCATCCGCAAG
	CAGTATCCTCATCCAGCCTCTTAG
MsMBF1c	ATGCCGACACGAACAGTAGG
	CACCAACCCGCTCCAACG
